# Supplementary material for: Laser-Ablated Gold Nanoparticles as Tunable Contrast Agents for Preclinical Imaging
Source: Nanomaterials (Basel). 2025 Dec 10;15(24):1851. doi: 10.3390/nano15241851 (PMC12736187; doi:10.3390/nano15241851)
Supplement: Supplementary file 1 [file nanomaterials-15-01851-s001.zip]

Archive with 1 entries (1 files):
- nanomaterials-3985809-supplementary.pdf
